# Supplementary material for: Mitochondrial dysfunction and onset of type 2 diabetes along with its complications: a multi-omics Mendelian randomization and colocalization study
Source: Front Endocrinol (Lausanne). 2024 Aug 30;15:1401531. doi: 10.3389/fendo.2024.1401531 (PMC11392782; doi:10.3389/fendo.2024.1401531)
Supplement: Supplementary file 1 [file Table1.xlsx]

## Sheet: Table S1
Supplementary Table 1. Detailed information of the collected QTL and GWAS datasets.
Trait	Consortium	Cases	Controls	Tissue	Population	PMID	URL	Accession ID
mQTL	NA	1980	NA	Blood	European	30514905	https://yanglab.westlake.edu.cn/software/smr/#DataResource	NA
eQTL_blood	eQTLGen	31684	NA	Blood	European	34475573	https://www.eqtlgen.org/cis-eqtls.html	NA
pQTL	deCODE genetics	35559	NA	Blood	European	34857953	https://www.decode.com/summarydata/	NA
eQTL_liver	GTEx v8	208	NA	Liver	European	32913098	https://www.gtexportal.org/home/	NA
eQTL_adipose	GTEx v8	469	NA	Adipose visceral omentum	European	32913098	https://www.gtexportal.org/home/	NA
eQTL_pancreas	GTEx v8	305	NA	Pancreas	European	32913098	https://www.gtexportal.org/home/	NA
eQTL_kidney	GTEx v8	73	NA	Kidney	European	32913098	https://www.gtexportal.org/home/	NA
eQTL_nerve	GTEx v8	532	NA	Tibial nerve	European	32913098	https://www.gtexportal.org/home/	NA
eQTL_artery	GTEx v8	584	NA	Tibial artery	European	32913098	https://www.gtexportal.org/home/	NA
Type 2 diabetes	DIAGRAM	242283	1569734	NA	European	37034649	https://diagram-consortium.org/downloads.html	NA
T2DM with coma	FinnGen R9	4709	308280	NA	European	NA	https://r9.finngen.fi/	E4_DM2COMA
T2DM with ketoacidosis	FinnGen R9	657	308280	NA	European	NA	https://r9.finngen.fi/	E4_DM2KETO
T2DM with nephropathy	FinnGen R9	2684	308280	NA	European	NA	https://r9.finngen.fi/	E4_DM2REN
T2DM with retinapathy	FinnGen R9	4172	308280	NA	European	NA	https://r9.finngen.fi/	E4_DM2OPTH
T2DM with neuropathy	FinnGen R9	1894	308280	NA	European	NA	https://r9.finngen.fi/	E4_DM2NEU
T2DM with peripheral circulatory complications	FinnGen R9	2179	308280	NA	European	NA	https://r9.finngen.fi/	E4_DM2PERIPH

## Sheet: Table S2
Supplementary Table 2. MR and colocalization results of mitochondrial-related gene methylation on T2DM.
ID_CpG	Gene	Top_SNP	Effect_allele	Other_allele	Effect_allele_frequency	Beta	SE	P_value	P_HEIDI	FDR	PP.H0.abf	PP.H1.abf	PP.H2.abf	PP.H3.abf	PP.H4.abf
cg00348858	TUFM	rs62037363	C	T	0.332311	-0.0865776	0.0167781	2.46758e-07	0.25081	1.76844e-05	1.21888e-18	8.00713e-13	2.20468e-07	0.143975	0.856025
cg00365680	MRPL32	rs76643565	A	G	0.0848671	-0.0209953	0.00750647	0.00515865	0.195232	0.0425218	8.94257e-53	2.56728e-53	0.691244	0.198336	0.11042
cg00747065	HADHA	rs11126405	A	G	0.209611	0.0409602	0.014316	0.00422107	0.117112	0.0363012	4.60672e-16	4.86186e-12	9.47414e-05	0.999886	1.90486e-05
cg00747065	HADHB	rs11126405	A	G	0.209611	0.0409602	0.014316	0.00422107	0.117112	0.0363012	4.60672e-16	4.86186e-12	9.47414e-05	0.999886	1.90486e-05
cg00767496	GATM	rs56850226	C	T	0.279141	-0.0354695	0.0119104	0.0029012	0.552102	0.0282821	3.07031e-24	1.09484e-24	0.490091	0.174426	0.335483
cg00837649	SUCLG2	rs6806536	G	T	0.355828	0.0211186	0.00721469	0.00342069	0.0674431	0.0312547	7.3729e-55	3.29499e-55	0.649447	0.290181	0.0603725
cg00894697	MUL1	rs111700084	A	G	0.114519	0.0195157	0.00582574	0.000808396	0.125379	0.0110352	3.44787e-99	5.83386e-92	5.91009e-08	1	5.58735e-08
cg01048752	MSRA	rs13279701	G	C	0.48364	0.111732	0.0198352	1.77091e-08	0.0814264	1.52299e-06	2.45701e-23	1.24334e-10	1.97333e-13	0.99858	0.00141963
cg01053213	DNAJC11	rs12405970	A	G	0.366053	-0.104722	0.0177764	3.83743e-09	0.0649789	3.66688e-07	3.67426e-25	1.43506e-13	2.81012e-13	0.108865	0.891135
cg01284033	SLC25A16	rs11599886	G	T	0.421268	-0.123884	0.0289593	1.88699e-05	0.420112	0.000559591	3.3537e-14	3.65942e-06	3.06263e-10	0.0324506	0.967546
cg01329789	PNKD	rs9751327	G	A	0.370143	-0.0840072	0.0232381	0.000300276	0.668875	0.00513055	2.60052e-07	1.91221e-05	0.0100839	0.74124	0.248657
cg01789926	C16orf91	rs742460	T	C	0.302658	-0.046449	0.016684	0.00536866	0.2926	0.0438327	7.91029e-12	9.95756e-08	7.94325e-05	0.999905	1.56741e-05
cg02100629	AIFM2	rs6480442	T	C	0.407975	-0.0172454	0.00575621	0.00273581	0.292041	0.0273581	1.65835e-101	9.49922e-90	1.74578e-12	1	2.44331e-13
cg02131230	MSRA	rs9657519	A	G	0.489775	0.154087	0.0323182	1.86247e-06	0.635097	9.25339e-05	2.21007e-10	6.32889e-05	2.33568e-06	0.668528	0.331407
cg02961109	MCL1	rs11204666	T	C	0.148262	-0.0553796	0.0186686	0.00301254	0.345137	0.0286803	2.93878e-16	4.42153e-06	6.64647e-11	0.99999	5.74793e-06
cg03344820	SFXN5	rs56088054	A	C	0.0572597	-0.077994	0.0257942	0.00249699	0.38223	0.0261837	9.25075e-05	0.0135779	0.00662823	0.972859	0.00684263
cg03508063	ACADVL	rs390200	A	G	0.400818	0.0641404	0.0192896	0.000883759	0.109064	0.0115756	2.50025e-09	2.12012e-06	0.00117374	0.995285	0.00353896
cg03592824	STYXL1	rs2058389	T	C	0.111452	0.0293086	0.0093296	0.00168108	0.358331	0.0190539	5.3115e-31	7.72949e-32	0.680375	0.0987898	0.220835
cg03977443	ACSL1	rs72707723	C	G	0.148262	-0.141431	0.0296655	1.86502e-06	0.111447	9.25339e-05	2.39332e-31	1.70805e-05	2.11413e-27	0.15003	0.849953
cg04025675	GATM	rs12593371	A	G	0.283231	-0.021351	0.00623647	0.000618044	0.245474	0.0091641	4.03936e-78	1.44045e-78	0.497873	0.177218	0.324908
cg04400631	MRPS26	rs6084235	A	G	0.157464	-0.0329755	0.0117065	0.00484979	0.868723	0.0410245	1.81396e-16	1.11033e-15	0.137873	0.843905	0.0182218
cg04459086	LARS2	rs854187	A	C	0.0480573	0.0137234	0.00488556	0.00496987	0.59635	0.0417663	6.47385e-142	5.10903e-139	0.00126527	0.998526	0.00020903
cg04807855	SPR	rs12479094	T	C	0.277096	0.0577153	0.0148842	0.000105486	0.112185	0.00215996	1.592e-14	2.71124e-12	0.00463998	0.790001	0.205359
cg04859918	AIFM2	rs2310991	A	C	0.461145	-0.0309825	0.0112163	0.00573993	0.361295	0.046134	8.22772e-31	4.71293e-19	1.74578e-12	1	1.04343e-13
cg04880052	PNKD	rs3731861	C	T	0.343558	-0.0479131	0.0111931	1.86401e-05	0.36798	0.000559204	2.10607e-27	1.54863e-25	0.00769291	0.565247	0.427061
cg05180443	ACSF2	rs9896780	T	C	0.300613	-0.0357895	0.0122129	0.00338457	0.52474	0.0312547	5.78009e-21	3.76967e-16	1.53329e-05	0.999983	1.45459e-06
cg05280133	GATM	rs56850226	C	T	0.279141	-0.0278756	0.00923779	0.00254817	0.1955	0.0261874	3.38621e-39	1.20749e-39	0.522404	0.185992	0.291604
cg05887092	PGS1	rs4129767	A	G	0.507157	-0.022543	0.00507606	8.95206e-06	0.384247	0.0003253	2.07695e-134	6.65256e-126	3.12204e-09	1	1.32827e-07
cg05896902	GATM	rs55885762	A	C	0.280164	-0.0179135	0.00524122	0.000631288	0.226027	0.00930699	3.58188e-119	1.27726e-119	0.487585	0.173529	0.338886
cg05964953	SPR	rs12479094	T	C	0.277096	0.0871402	0.0251162	0.000521462	0.203438	0.00800817	1.70737e-06	0.000290772	0.00356511	0.606762	0.389381
cg05991184	PNKD	rs2015863	T	C	0.339468	0.0783525	0.020684	0.00015182	0.785798	0.00288011	2.0986e-09	1.54314e-07	0.00813441	0.597744	0.394121
cg06049177	GSR	rs8190893	T	C	0.0633947	-0.0451662	0.0134311	0.000771527	0.486433	0.0108745	7.56844e-20	1.67448e-12	4.51987e-08	1	9.33092e-08
cg06478823	ACSM3	rs34900980	A	G	0.126789	0.0190696	0.00640567	0.00291104	0.766631	0.0282821	7.58051e-66	2.00265e-61	3.78507e-05	0.999953	9.38605e-06
cg06605933	BOLA1	rs1046332	C	T	0.0920245	0.0609698	0.0143985	2.29097e-05	0.119839	0.000649527	3.33467e-18	1.44098e-14	0.000114779	0.495481	0.504404
cg06620390	MSRA	rs6982308	C	G	0.444785	0.0747442	0.012667	3.61908e-09	0.189742	3.59124e-07	2.23844e-35	1.1328e-22	1.97601e-13	0.999994	5.85686e-06
cg06818777	ACSF2	rs2277629	G	A	0.296524	-0.0269995	0.00940971	0.00411347	0.295383	0.0358539	5.10155e-33	3.32714e-28	1.53329e-05	0.999983	2.09866e-06
cg06958829	ACSF2	rs58383597	G	C	0.300613	-0.0487697	0.0177851	0.00610337	0.173202	0.0486009	3.31377e-11	2.16118e-06	1.53328e-05	0.999981	1.638e-06
cg07073120	DCXR	rs74512221	G	C	0.122699	-0.0691014	0.0217403	0.00148042	0.409953	0.0171277	0.000153573	5.14368e-05	0.470154	0.157098	0.372543
cg07438401	SUCLG2	rs6786211	T	A	0.355828	0.0444607	0.0161834	0.00600882	0.146952	0.0479962	1.46257e-09	6.5329e-10	0.65357	0.291876	0.0545533
cg07922154	ARG2	rs10132062	T	C	0.185072	-0.0410057	0.0125161	0.00105203	0.777112	0.0132075	2.46562e-16	3.20492e-16	0.34069	0.442626	0.216683
cg08067268	HADHB	rs2033317	A	G	0.209611	-0.0188116	0.00626103	0.00265979	0.247062	0.0268057	6.41646e-73	1.38406e-68	4.6357e-05	0.999945	8.65156e-06
cg08067268	HADHA	rs2033317	A	G	0.209611	-0.0188116	0.00626103	0.00265979	0.247062	0.0268057	6.41646e-73	1.38406e-68	4.6357e-05	0.999945	8.65156e-06
cg08223235	BCL2	rs3810027	G	C	0.345603	-0.0779714	0.0170277	4.67023e-06	0.415129	0.000191257	7.3124e-22	7.20373e-10	1.01508e-12	1	6.61602e-09
cg08240373	NUDT2	rs10758253	A	G	0.147239	-0.0243596	0.00631058	0.000113334	0.0752229	0.00226669	6.94042e-84	1.19163e-71	5.82432e-13	1	2.44841e-12
cg08318506	PDHX	rs3763936	G	A	0.116564	0.118659	0.0299527	7.44658e-05	0.274752	0.00162815	4.20585e-10	0.000140281	1.30423e-06	0.434447	0.565411
cg08515264	ALDH1L1	rs115986864	G	C	0.0357873	-0.0191529	0.00649877	0.00320716	0.82272	0.0299029	1.14483e-86	4.04117e-88	0.749307	0.0262256	0.224467
cg09123625	NTHL1	rs2369090	T	C	0.160532	0.0646289	0.0207608	0.0018518	0.196635	0.0204173	3.47907e-05	1.47305e-05	0.215103	0.0903809	0.694467
cg10375954	ACOT7	rs67984858	C	T	0.119632	-0.0459392	0.0157642	0.00356659	0.56551	0.0320677	2.3416e-18	9.14564e-07	2.56034e-12	0.999999	2.5606e-08
cg10537193	PISD	rs2092905	T	C	0.226994	-0.0376538	0.00898111	2.75835e-05	0.11513	0.00076522	4.33145e-38	3.08385e-34	0.000137769	0.98085	0.0190126
cg10760299	GATM	rs55885762	A	C	0.280164	-0.0143179	0.00417081	0.000597232	0.11668	0.00901086	3.41132e-214	1.21644e-214	0.495365	0.176314	0.328321
cg11032707	GATM	rs2172874	G	T	0.280164	-0.0260604	0.00783747	0.000883871	0.259051	0.0115756	3.82569e-47	1.364e-47	0.49369	0.175687	0.330623
cg11197418	SUCLG2	rs6806536	G	T	0.355828	0.0142864	0.0048365	0.00313821	0.078284	0.0295496	6.86382e-134	3.06929e-134	0.646271	0.288928	0.0648017
cg11431346	GATM	rs28605551	T	C	0.282209	-0.0771009	0.0264294	0.00353138	0.0711577	0.0320677	0.000150672	5.3731e-05	0.496728	0.176811	0.326256
cg11622362	PDHX	rs3763931	A	G	0.116564	0.0923419	0.018831	9.40374e-07	0.0881419	5.16205e-05	1.29755e-16	4.32783e-11	1.22033e-06	0.406433	0.593566
cg12345672	SND1	rs3823994	T	A	0.271984	0.0405616	0.0125575	0.00123756	0.203145	0.0148507	8.00632e-16	6.52485e-16	0.387111	0.315183	0.297707
cg12436443	SPR	rs11126384	C	A	0.286299	0.0661073	0.0160298	3.72328e-05	0.0615329	0.000941771	8.68407e-14	1.4847e-11	0.00384849	0.65763	0.338521
cg12809925	PARK7	rs6704330	T	G	0.424335	-0.0267433	0.00883335	0.00246555	0.0912363	0.0259638	7.26945e-36	9.81054e-37	0.756391	0.101938	0.141672
cg13510812	LARS2	rs854187	A	C	0.0480573	0.0121175	0.00430676	0.00489896	0.410069	0.0413049	1.76103e-212	1.38977e-209	0.00126527	0.998526	0.00020903
cg13668339	SUCLG2	rs13069212	G	A	0.352761	0.0193375	0.0069	0.00507016	0.0505303	0.0420085	2.24225e-56	1.00134e-56	0.651391	0.290838	0.0577708
cg13824009	SARDH	rs2519120	T	C	0.41002	0.021033	0.00757483	0.00549136	0.10092	0.0442741	4.99294e-122	1.13881e-93	4.38436e-29	1	3.76238e-30
cg13835894	PNKD	rs13031757	C	T	0.368098	-0.0380417	0.0093745	4.94949e-05	0.206533	0.00120469	4.14078e-37	3.04481e-35	0.0102986	0.757051	0.23265
cg13897914	NDUFAF1	rs13379756	C	A	0.337423	0.0463787	0.013349	0.000512135	0.149369	0.00791203	9.27071e-25	1.67636e-18	5.52962e-07	0.999883	0.000116253
cg14257676	MSRA	rs11774474	C	G	0.40184	0.0203733	0.00671403	0.00240985	0.111874	0.0254812	1.47767e-78	7.47803e-66	1.97602e-13	1	3.35087e-14
cg14360014	SARDH	rs2905214	T	C	0.294479	-0.0409766	0.0104715	9.1096e-05	0.661546	0.00191079	1.58992e-53	3.62634e-25	4.38436e-29	1	3.11276e-26
cg14458731	COQ4	rs9695920	G	A	0.204499	-0.0692492	0.0177388	9.46817e-05	0.245586	0.00195423	4.31686e-09	6.2125e-08	0.00892199	0.127535	0.863543
cg14458731	TRUB2	rs9695920	G	A	0.204499	-0.0692492	0.0177388	9.46817e-05	0.245586	0.00195423	4.31686e-09	6.2125e-08	0.00892199	0.127535	0.863543
cg14472148	NDUFB6	rs7874777	G	C	0.256646	-0.036118	0.0108671	0.000888606	0.320186	0.0115788	1.10017e-21	7.0138e-22	0.457728	0.29156	0.250712
cg14524643	SARDH	rs756690	T	C	0.398773	0.0142978	0.00513992	0.00540731	0.120735	0.0438706	3.01789e-148	6.88331e-120	4.38436e-29	1	3.44523e-30
cg14910265	GATM	rs56850226	C	T	0.279141	-0.0334234	0.0111821	0.00279882	0.154796	0.0277729	2.61407e-27	9.32152e-28	0.498958	0.1776	0.323443
cg14971586	BIK	rs9620115	G	A	0.170757	-0.022044	0.0080625	0.0062543	0.0515473	0.0487495	1.58278e-40	2.95282e-38	0.00532929	0.994225	0.000445772
cg15744692	GATM	rs2172874	G	T	0.280164	-0.0222976	0.00665923	0.000812871	0.103959	0.0110379	4.27035e-68	1.52253e-68	0.4949	0.17612	0.32898
cg16020904	SPATA20	rs8076632	G	C	0.350716	-0.0864697	0.0243818	0.000390405	0.0796566	0.00621756	8.38868e-09	0.000547095	1.53182e-05	0.999024	0.000413935
cg16099282	PGS1	rs4969187	T	C	0.353783	-0.0482995	0.0111309	1.42991e-05	0.0731436	0.000472969	3.8277e-32	1.22603e-23	3.12204e-09	1	2.6643e-07
cg16353800	ZADH2	rs2581648	T	C	0.397751	0.0180703	0.00541769	0.00085167	0.184665	0.0112683	1.27065e-115	6.80603e-117	0.670538	0.0356225	0.293839
cg16358738	AGXT	rs11686679	G	A	0.207566	0.037324	0.0113997	0.00105985	0.294647	0.0132076	6.52625e-24	1.3465e-22	0.045068	0.92982	0.0251116
cg16374328	ISCA2	rs7148018	T	C	0.352761	0.0415176	0.00812514	3.22551e-07	0.268415	2.16504e-05	2.32468e-49	1.29739e-47	0.000156439	0.00773869	0.992105
cg16471877	COQ3	rs7748842	A	T	0.349693	-0.00860271	0.00299782	0.00410919	0.156335	0.0358539	0	0	0.405862	0.557826	0.0363121
cg16553119	MGST3	rs12040685	A	G	0.456033	0.0124298	0.00420049	0.00308521	0.0655589	0.0291717	3.0659e-194	1.58252e-194	0.605963	0.312698	0.081339
cg16773768	MSRA	rs17151899	T	A	0.126789	0.047815	0.0159269	0.00268082	0.168826	0.0269125	3.80288e-20	1.93121e-07	1.96917e-13	1	5.85701e-08
cg16831022	MRPL10	rs3809869	G	A	0.379346	0.0653204	0.0162607	5.89258e-05	0.789593	0.00139476	2.01174e-17	2.46163e-09	8.17237e-09	0.999999	6.10257e-07
cg17408686	CHCHD6	rs9838251	G	C	0.185072	-0.0116269	0.00414962	0.00508009	0.605406	0.0420085	6.81667e-212	4.24747e-213	0.86074	0.0535471	0.0857128
cg17414007	GCDH	rs2242517	G	T	0.390593	0.129446	0.0194425	2.77798e-11	0.685639	4.4795e-09	3.40765e-32	8.197e-15	5.212e-20	0.0115488	0.988451
cg17446739	AIFM2	rs6480442	T	C	0.407975	-0.0215393	0.00723652	0.0029159	0.294615	0.0282821	3.47591e-64	1.99104e-52	1.74578e-12	1	2.46482e-13
cg17475643	MSRA	rs7844895	C	G	0.507157	-0.138652	0.0279244	6.86011e-07	0.154802	4.11607e-05	2.8045e-17	4.66212e-06	5.09433e-12	0.846713	0.153283
cg17644776	C2orf69	rs1396973	G	T	0.451943	0.0131567	0.00370426	0.000382654	0.453274	0.00615973	1.24942e-296	1.64135e-297	0.517772	0.0676043	0.414624
cg17683948	LARS2	rs854187	A	C	0.0480573	0.0154219	0.00549995	0.00504728	0.232245	0.0420085	2.90684e-104	2.29402e-101	0.00126527	0.998528	0.000206451
cg17890928	ACSF2	rs58383597	G	C	0.300613	-0.0505013	0.01847	0.00625253	0.852003	0.0487495	1.04933e-10	6.84356e-06	1.53328e-05	0.999976	2.26852e-06
cg18016565	MCL1	rs6587756	A	T	0.347648	-0.0538992	0.0165575	0.00113281	0.179496	0.0137861	3.5342e-19	5.31736e-09	6.64653e-11	0.999999	1.0574e-06
cg18026197	CHCHD6	rs9838251	G	C	0.185072	-0.0109697	0.0039124	0.00504988	0.598494	0.0420085	6.75043e-261	4.2062e-262	0.860761	0.0535484	0.0856911
cg18054578	BBC3	rs113304060	A	G	0.0858896	-0.0625359	0.0188276	0.000895368	0.0553238	0.0116083	3.70256e-11	7.65866e-06	4.83437e-06	0.999979	8.53288e-06
cg18061319	AIFM2	rs2310991	A	C	0.461145	-0.0178188	0.00628864	0.00460431	0.283789	0.0390761	1.12413e-84	6.43916e-73	1.74578e-12	1	1.42295e-13
cg18184880	SLC25A13	rs11773446	A	G	0.302658	0.0703646	0.0243331	0.00383133	0.316458	0.0342036	0.000939238	7.87852e-05	0.637457	0.0531628	0.308362
cg18366108	SDHA	rs10066474	G	T	0.122699	0.0965799	0.0324455	0.00291389	0.216395	0.0282821	2.72709e-05	8.73281e-06	0.438341	0.139946	0.421677
cg18435832	GATM	rs2172874	G	T	0.280164	-0.0203006	0.00604473	0.000783974	0.23166	0.0108745	1.74565e-83	6.22386e-84	0.494336	0.175919	0.329745
cg18705301	NDUFAF1	rs28421136	A	G	0.275051	-0.0127155	0.00320002	7.08003e-05	0.423495	0.00159891	0	0	8.00491e-07	0.999922	7.69111e-05
cg18945744	SPATA20	rs1132414	G	A	0.253579	0.0306548	0.00861838	0.000375238	0.0742418	0.00608877	4.522e-43	2.94917e-38	1.53325e-05	0.999957	2.7466e-05
cg19248564	CYB5R3	rs6002839	G	C	0.388548	0.0592734	0.0166306	0.000365091	0.072122	0.00603804	1.5461e-12	2.88416e-10	0.00495646	0.924527	0.0705163
cg19266387	PARL	rs7644746	T	C	0.451943	0.0857382	0.0215708	7.0456e-05	0.0520683	0.00159891	6.06882e-12	1.1546e-05	5.14454e-07	0.978733	0.0212547
cg19433066	SUCLG2	rs2198015	A	G	0.355828	0.0250941	0.00856568	0.00339383	0.120681	0.0312547	8.31369e-36	3.71523e-36	0.648999	0.289965	0.0610356
cg19784848	SDHA	rs3756715	C	T	0.111452	0.0300753	0.00895041	0.000778828	0.82563	0.0108745	1.88235e-35	6.02774e-36	0.476651	0.152264	0.371084
cg19784848	CCDC127	rs3756715	C	T	0.111452	0.0300753	0.00895041	0.000778828	0.82563	0.0108745	1.88235e-35	6.02774e-36	0.476651	0.152264	0.371084
cg19930203	COMT	rs165599	G	A	0.309816	0.0500452	0.0183114	0.00627585	0.0672804	0.0487701	7.87489e-08	1.88785e-06	0.0398198	0.954597	0.00558101
cg19996418	RECQL4	rs2721173	T	C	0.46319	0.107412	0.0244966	1.16113e-05	0.0880486	0.000410371	3.6254e-23	1.09595e-05	3.30796e-18	0.999989	2.34065e-07
cg20021513	DHRS4	rs8017358	G	A	0.47137	0.0958514	0.0241535	7.23484e-05	0.0533416	0.00160913	1.01532e-07	2.57106e-06	0.000248957	0.00530978	0.994439
cg20330747	FARS2	rs72815618	T	C	0.108384	0.0184219	0.00568592	0.00119564	0.985511	0.0144257	3.79247e-92	1.59074e-92	0.444593	0.186114	0.369294
cg20381115	GATM	rs2172874	G	T	0.280164	-0.0209262	0.0062366	0.00079253	0.217786	0.0109344	1.04172e-77	3.7141e-78	0.494678	0.176041	0.329281
cg20515206	AGXT	rs73105774	T	C	0.188139	-0.0527704	0.0184092	0.00415015	0.877679	0.0360518	2.03537e-09	4.19934e-08	0.0459241	0.94749	0.00658559
cg20608990	CASP8	rs12620010	G	T	0.470348	0.0256621	0.00890793	0.00396641	0.948321	0.0350456	4.50801e-35	1.45778e-36	0.856172	0.0275703	0.116257
cg21022364	SLC25A13	rs12704843	G	A	0.302658	-0.0276874	0.00828989	0.000838099	0.56536	0.0112272	3.53924e-38	2.96705e-39	0.623587	0.0519528	0.32446
cg21050076	GCDH	rs2242517	G	T	0.390593	-0.115972	0.0164131	1.59676e-12	0.254502	4.11963e-10	5.88503e-36	1.41563e-18	3.55238e-20	0.00755269	0.992447
cg21096718	ACACA	rs9652902	T	C	0.187117	-0.0335228	0.00705797	2.03781e-06	0.282636	9.91988e-05	9.04361e-108	3.14476e-60	2.87577e-48	1	7.65951e-46
cg21788615	C15orf61	rs72749380	G	C	0.144172	0.0601264	0.0176891	0.000676191	0.303764	0.00980097	1.09152e-15	1.2994e-07	8.4002e-09	1	3.51748e-08
cg22290140	PGS1	rs12938284	A	C	0.201431	-0.0245548	0.00485827	4.32146e-07	0.0619802	2.71936e-05	1.62183e-184	5.19479e-176	3.12203e-09	0.999998	2.21195e-06
cg22301154	COX19	rs34574588	G	C	0.121677	0.0516634	0.0119772	1.60716e-05	0.20559	0.000524871	8.94581e-25	8.18744e-24	0.00942596	0.0853636	0.90521
cg22450693	SPATA20	rs9890200	C	A	0.350716	0.0447176	0.0107403	3.1336e-05	0.559093	0.000836015	3.78643e-31	2.46944e-26	1.53244e-05	0.999432	0.000552512
cg22627841	ACSF2	rs9896780	T	C	0.300613	-0.0425387	0.0148062	0.00406555	0.140573	0.0356773	2.78793e-15	1.81824e-10	1.53329e-05	0.999983	1.48736e-06
cg22717608	PDHX	rs12385808	A	G	0.116564	0.075369	0.0145916	2.40126e-07	0.0723106	1.76844e-05	2.2739e-21	7.58434e-16	1.24629e-06	0.415103	0.584896
cg22917652	MSRA	rs4349986	T	C	0.308793	0.0739897	0.0161952	4.9095e-06	0.129489	0.000197914	1.87045e-24	9.65292e-12	1.9377e-13	1	2.68691e-08
cg23400122	MSRA	rs7005363	C	T	0.424335	-0.121504	0.0246831	8.54089e-07	0.739498	5.00806e-05	1.76894e-19	9.13375e-07	1.83967e-13	0.949843	0.050156
cg23469025	IDH3B	rs8958	T	C	0.391616	0.0408296	0.0130533	0.00176049	0.697828	0.0198344	1.74405e-15	1.4221e-14	0.105288	0.858481	0.0362316
cg23482839	SFXN5	rs17504810	C	A	0.0623722	0.0115158	0.00305361	0.000162457	0.799945	0.00301539	0	0	0.00611351	0.957044	0.0368425
cg23528297	VARS2	rs114665205	G	A	0.0132924	-0.0926147	0.0280402	0.00095683	0.417292	0.0122817	1.15194e-11	0.683002	4.12734e-12	0.244644	0.0723537
cg23649088	C2orf69	rs1509837	A	G	0.451943	0.0101925	0.00290442	0.000449254	0.2887	0.00706753	0	0	0.532584	0.0664211	0.400995
cg23674344	ACSF2	rs2277629	G	A	0.296524	0.019699	0.00677524	0.00364326	0.179051	0.0326375	1.04618e-62	6.823e-58	1.53329e-05	0.999983	1.82668e-06
cg24013954	ADCK2	rs10228254	T	G	0.160532	0.0592764	0.0200965	0.00318202	0.113868	0.0298531	2.25787e-08	9.04446e-05	0.000249431	0.999155	0.000505418
cg24328539	GATM	rs12593371	A	G	0.283231	-0.0211148	0.00616548	0.000615536	0.126138	0.0091641	2.05519e-80	7.32886e-81	0.489463	0.174208	0.33633
cg24361350	DNAJC11	rs7521134	T	C	0.353783	0.159702	0.0328131	1.13299e-06	0.293133	6.08981e-05	4.27296e-17	1.6689e-05	1.2061e-13	0.046153	0.95383
cg24438145	SPATA20	rs8076632	G	C	0.350716	-0.0218684	0.00500079	1.22552e-05	0.250466	0.000417116	8.61826e-143	5.62068e-138	1.53246e-05	0.999441	0.00054414
cg24927687	ACOT7	rs6577568	A	G	0.195297	0.0436002	0.0159464	0.00625368	0.756847	0.0487495	7.70212e-20	3.00824e-08	2.56034e-12	1	1.15447e-08
cg25502086	AIFM2	rs15801	T	C	0.444785	-0.0165345	0.00604089	0.00619831	0.150104	0.0487495	4.68039e-91	2.68098e-79	1.74578e-12	1	1.26389e-13
cg25628542	AADAT	rs112916457	T	C	0.0541922	0.0118313	0.00378463	0.00177117	0.92644	0.0198679	0	0	0.000158967	0.999784	5.70333e-05
cg25691834	DNAJC30	rs10267271	C	T	0.379346	0.0393864	0.0136304	0.00385738	0.435932	0.0343174	1.11977e-15	1.32482e-13	0.00837333	0.990659	0.000967904
cg25698089	MTFMT	rs2946655	G	A	0.0398773	-0.0651567	0.020727	0.00166902	0.54437	0.0190534	0.000145122	5.67573e-05	0.215766	0.0836858	0.700347
cg26699283	AIFM2	rs6480442	T	C	0.407975	-0.0228176	0.00768174	0.00297445	0.297324	0.0285369	6.22007e-58	3.56293e-46	1.74578e-12	1	2.2823e-13
cg26704043	FARS2	rs72815610	G	T	0.129857	-0.0230574	0.00812634	0.00454865	0.791967	0.0387311	1.20515e-42	5.05029e-43	0.636228	0.266519	0.0972525
cg26786924	PNKD	rs897877	A	G	0.387526	-0.0480553	0.0114937	2.9022e-05	0.301353	0.000796561	1.78043e-24	1.30918e-22	0.00899864	0.661357	0.329645
cg26796135	GATM	rs12593371	A	G	0.283231	-0.023519	0.00689589	0.000648242	0.116331	0.00944895	3.44633e-62	1.22897e-62	0.499475	0.177792	0.322733
cg27191921	CYB5R3	rs5758823	C	A	0.388548	0.0638529	0.0161362	7.58602e-05	0.237414	0.0016447	4.61403e-13	8.60719e-11	0.00490997	0.915846	0.079244
cg27336518	RHOT2	rs1044662	C	T	0.373211	-0.0240801	0.00879748	0.00619722	0.747302	0.0487495	2.85392e-55	5.08913e-35	5.60787e-21	1	3.99975e-22

## Sheet: Table S3
Supplementary Table 3. MR and colocalization results of diabetes-associated mitochondrial gene methylation on diabetic complications.
ID_CpG	Gene	Trait	Top_SNP	Effect_allele	Other_allele	Effect_allele_frequency	Beta	SE	P_value	P_HEIDI	PP.H0.abf	PP.H1.abf	PP.H2.abf	PP.H3.abf	PP.H4.abf
cg00348858	TUFM	T2DM with retinopathy	rs62037363	C	T	0.332311	-0.165958	0.0824247	0.0440674	0.391939	5.46339e-12	1.77688e-13	0.889822	0.0288586	0.0813195
cg01789926	C16orf91	T2DM with retinopathy	rs742460	T	C	0.302658	-0.216169	0.0936734	0.0210163	0.623983	3.92664e-10	6.12597e-11	0.652795	0.101597	0.245608
cg02961109	MCL1	T2DM with retinopathy	rs11204666	T	C	0.148262	-0.225314	0.113196	0.046538	0.152604	3.8505e-06	1.40429e-07	0.870822	0.0316618	0.0975125
cg08223235	BCL2	T2DM with retinopathy	rs3810027	G	C	0.345603	-0.261744	0.0890426	0.003287	0.828978	2.80424e-10	4.55587e-11	0.386398	0.0622243	0.551377
cg16773768	MSRA	T2DM with retinopathy	rs17151899	T	A	0.126789	0.153119	0.0733172	0.0367574	0.9722	1.42829e-07	2.5248e-08	0.739209	0.13054	0.130251
cg19266387	PARL	T2DM with retinopathy	rs7644746	T	C	0.451943	0.261175	0.113004	0.0208213	0.457093	8.84501e-06	8.61494e-07	0.749946	0.0728667	0.177178
cg20330747	FARS2	T2DM with retinopathy	rs72815618	T	C	0.108384	0.0795232	0.0389497	0.0411823	0.65031	6.85665e-92	6.92149e-93	0.807612	0.0814139	0.110974
cg24361350	DNAJC11	T2DM with retinopathy	rs7521134	T	C	0.353783	0.291351	0.128598	0.0234758	0.396012	0.000190933	0.000124969	0.540265	0.353507	0.105912
cg00348858	TUFM	T2DM with nephropathy	rs62037363	C	T	0.332311	-0.246117	0.103026	0.0168994	0.335232	4.59536e-12	2.97071e-13	0.748446	0.0481806	0.203373
cg06049177	GSR	T2DM with nephropathy	rs8190893	T	C	0.0633947	-0.250896	0.122643	0.0407814	0.40961	1.25692e-12	1.40379e-13	0.754257	0.0840774	0.161665
cg13835894	PNKD	T2DM with nephropathy	rs13031757	C	T	0.368098	-0.142851	0.0697765	0.0406327	0.959401	2.23611e-35	1.33971e-35	0.583889	0.349756	0.0663546
cg00348858	TUFM	T2DM with neuropathy	rs62037363	C	T	0.332311	-0.272896	0.122125	0.0254458	0.497811	4.51066e-12	5.22137e-13	0.734651	0.08486	0.180489
cg01789926	C16orf91	T2DM with neuropathy	rs742460	T	C	0.302658	-0.380772	0.141042	0.00694023	0.0550766	4.68808e-10	1.04854e-10	0.779382	0.17427	0.0463483
cg13835894	PNKD	T2DM with neuropathy	rs13031757	C	T	0.368098	-0.173794	0.0827406	0.0356873	0.434107	2.7532e-35	6.86712e-36	0.718911	0.179211	0.101878
cg17408686	CHCHD6	T2DM with neuropathy	rs9838251	G	C	0.185072	-0.0822765	0.0359193	0.0219869	0.584523	5.40306e-212	1.11151e-212	0.680395	0.13979	0.179815
cg17414007	GCDH	T2DM with neuropathy	rs2242517	G	T	0.390593	-0.243003	0.121796	0.0460242	0.421888	5.50447e-13	1.55334e-13	0.717225	0.202317	0.0804582
cg18016565	MCL1	T2DM with neuropathy	rs6587756	A	T	0.347648	-0.281959	0.143066	0.0487427	0.252264	4.41187e-09	4.7149e-10	0.829781	0.0885957	0.0816237
cg18026197	CHCHD6	T2DM with neuropathy	rs9838251	G	C	0.185072	-0.0776263	0.0338736	0.0219261	0.585832	5.36471e-261	1.10362e-261	0.680385	0.139788	0.179826
cg20021513	DHRS4	T2DM with neuropathy	rs8017358	G	A	0.47137	0.374385	0.176938	0.0343528	0.0717293	0.000305439	5.00384e-05	0.748985	0.122574	0.128086
cg21050076	GCDH	T2DM with neuropathy	rs2242517	G	T	0.390593	0.217709	0.108567	0.0449317	0.960509	1.17486e-16	3.3154e-17	0.710563	0.200429	0.0890083
cg26786924	PNKD	T2DM with neuropathy	rs897877	A	G	0.387526	-0.206586	0.100886	0.0405884	0.195655	1.51236e-22	3.69884e-23	0.745166	0.182176	0.072658
cg01789926	C16orf91	T2DM with coma	rs742460	T	C	0.302658	-0.287208	0.0927397	0.00195536	0.321952	4.18117e-10	1.29557e-10	0.695109	0.215296	0.0895952
cg02131230	MSRA	T2DM with coma	rs58007588	A	G	0.469325	0.313849	0.127028	0.0134849	0.88396	3.61352e-05	1.22975e-05	0.609644	0.207291	0.183017
cg02961109	MCL1	T2DM with coma	rs11204666	T	C	0.148262	-0.217093	0.106734	0.0419558	0.229054	3.79857e-06	1.66676e-07	0.859078	0.0375917	0.103327
cg04459086	LARS2	T2DM with coma	rs854187	A	C	0.0480573	0.0656055	0.0312445	0.0357514	0.863259	3.68681e-139	6.74179e-140	0.733053	0.133915	0.133032
cg13510812	LARS2	T2DM with coma	rs854187	A	C	0.0480573	0.0579282	0.0275629	0.035582	0.804534	1.01155e-209	1.84974e-210	0.733053	0.133915	0.133032
cg17475643	MSRA	T2DM with coma	rs10108511	T	C	0.435583	-0.263394	0.114652	0.0216002	0.209262	4.07207e-06	4.0559e-06	0.44582	0.44394	0.110232
cg17683948	LARS2	T2DM with coma	rs854187	A	C	0.0480573	0.0737248	0.0351462	0.0359351	0.860857	1.68635e-101	3.0837e-102	0.733123	0.133928	0.132949
cg18705301	NDUFAF1	T2DM with coma	rs28897479	G	T	0.274029	-0.0342553	0.0165941	0.0389891	0.970423	0	0	0.863031	0.0561002	0.0808688
cg19266387	PARL	T2DM with coma	rs7644746	T	C	0.451943	0.36056	0.113519	0.00149206	0.570373	1.71475e-06	5.85598e-07	0.145389	0.0488456	0.805763
cg23400122	MSRA	T2DM with coma	rs7005363	C	T	0.424335	-0.210093	0.102052	0.0395247	0.968306	8.9883e-08	8.74063e-07	0.0924394	0.898914	0.00864522
cg24013954	ADCK2	T2DM with coma	rs10228254	T	G	0.160532	0.337724	0.110908	0.00232626	0.820959	1.01503e-05	5.36476e-06	0.146042	0.0764105	0.777532
cg00837649	SUCLG2	T2DM with ketoacidosis	rs6806536	G	T	0.355828	0.291487	0.104337	0.00521078	0.659957	4.63979e-55	1.36437e-55	0.40783	0.119453	0.472717
cg01789926	C16orf91	T2DM with ketoacidosis	rs742460	T	C	0.302658	-0.47498	0.229237	0.0382646	0.793442	4.6873e-10	1.0005e-10	0.779252	0.166276	0.0544721
cg03344820	SFXN5	T2DM with ketoacidosis	rs56088054	A	C	0.0572597	0.859873	0.411739	0.0367624	0.193966	0.0112008	0.000968247	0.803061	0.069305	0.115465
cg07438401	SUCLG2	T2DM with ketoacidosis	rs6786211	T	A	0.355828	0.610438	0.232826	0.00874497	0.609015	9.96072e-10	2.92933e-10	0.446717	0.130951	0.422332
cg11197418	SUCLG2	T2DM with ketoacidosis	rs6806536	G	T	0.355828	0.197186	0.0700013	0.00484909	0.691392	4.34008e-134	1.27644e-134	0.407473	0.119367	0.473161
cg13668339	SUCLG2	T2DM with ketoacidosis	rs13069212	G	A	0.352761	0.276802	0.0999102	0.00559682	0.71143	1.47345e-56	4.32933e-57	0.428043	0.125322	0.446635
cg18945744	SPATA20	T2DM with ketoacidosis	rs1132414	G	A	0.253579	0.266228	0.128105	0.0376912	0.362525	2.11655e-38	3.50981e-39	0.718389	0.118965	0.162646
cg19433066	SUCLG2	T2DM with ketoacidosis	rs2198015	A	G	0.355828	0.339242	0.123687	0.00609288	0.737209	5.38992e-36	1.58511e-36	0.420674	0.123259	0.456067
cg23482839	SFXN5	T2DM with ketoacidosis	rs17504810	C	A	0.0623722	-0.121817	0.0545077	0.0254273	0.473031	0	0	0.70971	0.0576024	0.232688
cg08223235	BCL2	T2DM with peripheral circulatory complications	rs3810027	G	C	0.345603	-0.249968	0.118818	0.0353966	0.569089	5.08067e-10	1.30924e-10	0.70007	0.180282	0.119648
cg08515264	ALDH1L1	T2DM with peripheral circulatory complications	rs76049499	T	C	0.0357873	-0.11327	0.0476408	0.0174266	0.152768	3.05776e-82	4.67615e-83	0.625508	0.0953782	0.279113
cg16374328	ISCA2	T2DM with peripheral circulatory complications	rs7148018	T	C	0.352761	0.146611	0.0636106	0.0211764	0.692734	1.31531e-45	1.18481e-46	0.76965	0.0691677	0.161182
cg18705301	NDUFAF1	T2DM with peripheral circulatory complications	rs28897479	G	T	0.274029	-0.0601229	0.0241839	0.0129162	0.448069	0	0	0.579161	0.226936	0.193903
cg21788615	C15orf61	T2DM with peripheral circulatory complications	rs72749380	G	C	0.144172	0.274031	0.124453	0.0276734	0.952547	7.96813e-08	3.07425e-08	0.592371	0.228368	0.179261

## Sheet: Table S4
Supplementary Table 4. MR and colocalization results of mitochondrial-related gene expression on T2DM.
Gene	Top_SNP	Effect_allele	Other_allele	Effect_allele_frequency	Beta	SE	P_value	P_HEIDI	FDR	PP.H0.abf	PP.H1.abf	PP.H2.abf	PP.H3.abf	PP.H4.abf
ACSM3	rs2071524	A	G	0.125767	-0.0720608	0.0240077	0.00268596	0.604801	0.0235179	7.02556e-83	1.86776e-78	3.76132e-05	0.999955	7.72818e-06
AIFM2	rs6480442	T	C	0.407975	-0.0541232	0.018004	0.0026455	0.280278	0.0235179	6.4147e-161	5.22779e-143	1.22704e-18	1	1.73695e-19
ANGEL2	rs1045868	G	C	0.353783	0.0409434	0.011255	0.000274982	0.387755	0.0038159	0	0	3.31789e-53	1	4.13035e-53
ARF5	rs34029720	C	T	0.375256	-0.178004	0.057993	0.00214484	0.101727	0.0199448	6.46501e-12	5.60309e-12	0.466526	0.404199	0.129275
BCL2L13	rs2024229	G	T	0.314928	0.0349509	0.00793649	1.06364e-05	0.188018	0.000262073	0	0	0.0166687	0.374368	0.608963
BOLA3	rs828844	G	T	0.382413	0.255044	0.0856757	0.00291221	0.757533	0.0247813	0.00235906	0.00298461	0.387304	0.489888	0.117464
CHCHD7	rs6474051	T	C	0.229039	0.145261	0.0251143	7.29529e-09	0.273437	4.70025e-07	1.50298e-74	7.32855e-70	4.15541e-06	0.20182	0.798176
CHDH	rs2680671	T	C	0.416155	0.293476	0.088876	0.000959706	0.112072	0.0102494	7.26902e-09	0.00857449	8.40368e-07	0.991291	0.00013328
COQ10B	rs11676748	T	C	0.210634	0.252951	0.0599559	2.45431e-05	0.0504266	0.000491952	7.18376e-15	2.66928e-12	0.00179643	0.667173	0.331031
COX19	rs73259905	C	T	0.0695297	0.0541451	0.0187001	0.00378627	0.65063	0.029958	5.67041e-108	8.08246e-92	7.0157e-17	1	1.35277e-17
CRY1	rs10861704	A	G	0.42229	-0.0892706	0.0303045	0.00322133	0.387452	0.0269041	4.28777e-49	1.96478e-49	0.616072	0.2822	0.101728
DCXR	rs60208666	G	C	0.099182	0.0194725	0.00590023	0.000965853	0.343007	0.0102494	0	0	0.0172453	0.973978	0.00877684
EHHADH	rs7429119	T	C	0.158487	-0.111011	0.018401	1.61075e-09	0.113732	1.20196e-07	1.90073e-287	6.24921e-144	3.04155e-144	1	2.32406e-138
FDPS	rs6677385	A	C	0.268916	-0.193456	0.0503748	0.000122868	0.0855555	0.00201503	1.99642e-21	1.25742e-16	1.58763e-05	0.999951	3.2811e-05
FMC1	rs6467838	G	A	0.276074	0.130491	0.0447972	0.00358069	0.616771	0.0293616	4.13524e-23	1.04551e-22	0.26785	0.677146	0.0550041
FPGS	rs10819309	A	G	0.43456	-0.233154	0.0628287	0.000206485	0.165008	0.00305326	3.905e-11	6.72909e-10	0.0418473	0.720875	0.237278
GATM	rs7164602	G	A	0.279141	0.0247928	0.00729038	0.000672	0.254315	0.00797558	0	0	0.387076	0.366179	0.246745
HADHA	rs10199898	T	G	0.209611	0.0606149	0.0192808	0.00166772	0.0702736	0.0161751	1.07682e-132	2.7467e-124	3.92042e-09	1	1.05129e-09
HIBCH	rs291460	G	A	0.403885	-0.0370973	0.00918039	5.32394e-05	0.278185	0.000981188	0	0	0.118681	0.0583508	0.822969
ISCA2	rs7148018	T	C	0.352761	0.0377329	0.00697993	6.44766e-08	0.686831	3.23099e-06	0	0	0.000182532	0.00916654	0.990651
MARS2	rs2341510	T	C	0.51227	0.0685508	0.0184405	0.000201285	0.624143	0.00302599	1.05899e-141	3.93484e-139	0.00267309	0.993226	0.00410095
MRPL32	rs644106	C	T	0.128834	-0.0556772	0.0206135	0.0069129	0.0581498	0.0472382	1.20302e-92	9.23477e-89	0.000130252	0.999858	1.16811e-05
MRPS22	rs9859864	G	T	0.373211	0.241713	0.0845729	0.00426266	0.390612	0.0331459	1.30839e-14	0.000198261	6.59801e-11	0.999796	5.57376e-06
MRPS30	rs6875287	T	C	0.373211	0.348815	0.0672764	2.16236e-07	0.281041	8.86568e-06	1.7315e-21	1.85097e-13	3.58714e-09	0.382847	0.617153
MTHFS	rs12900601	C	T	0.289366	0.0328591	0.0115725	0.00451965	0.252587	0.0342582	0	0	0.0303846	0.966929	0.00268655
MTRF1	rs7321681	T	G	0.275051	0.0889292	0.0201748	1.04355e-05	0.243466	0.000262073	3.03904e-116	4.0019e-114	0.00597738	0.786913	0.20711
MTX1	rs370545	A	G	0.458078	0.068098	0.0130236	1.70601e-07	0.0864446	7.3277e-06	4.37472e-65	2.83383e-60	1.44036e-05	0.932962	0.0670232
NDUFB8	rs11190588	T	C	0.192229	0.212447	0.0602771	0.000424257	0.0600865	0.00524219	5.24207e-18	4.01079e-12	1.30699e-06	0.999995	3.59602e-06
NDUFS7	rs10424211	C	G	0.162577	0.328077	0.0919708	0.000360829	0.197645	0.00458405	3.99993e-10	0.0130575	3.02303e-08	0.986845	9.76867e-05
NIT1	rs75372745	C	G	0.0736196	0.131276	0.0460675	0.00437687	0.107732	0.0334571	4.67797e-21	1.06093e-21	0.682678	0.154664	0.162658
OXR1	rs7834014	T	C	0.366053	0.106407	0.0387097	0.0059806	0.747351	0.0424567	3.8715e-28	2.9539e-29	0.863016	0.0657758	0.0712081
PCK2	rs8017358	G	A	0.47137	0.0495227	0.00965019	2.8701e-07	0.11043	1.12558e-05	0	0	0.00110764	0.0283462	0.970546
PLPBP	rs7463174	G	A	0.142127	0.0266087	0.00854374	0.00184312	0.328987	0.0176861	0	0	1.0619e-10	1	2.90946e-11
POLDIP2	rs3093704	T	A	0.0787321	0.0539229	0.0194638	0.00559849	0.143339	0.0407245	1.64305e-133	9.27831e-129	1.77081e-05	0.99998	1.96564e-06
PRELID3A	rs10164125	G	C	0.177914	0.116178	0.0343074	0.000708248	0.188953	0.00803781	6.07188e-36	1.14043e-34	0.0493868	0.927567	0.0230465
PTRH2	rs35411539	C	T	0.116564	0.195773	0.0442861	9.84052e-06	0.0737274	0.000261063	7.11209e-31	6.40047e-27	9.57162e-05	0.861251	0.138654
RDH14	rs11679390	G	A	0.43456	0.354774	0.104771	0.000708733	0.100307	0.00803781	4.46937e-06	0.00734487	0.000585477	0.962132	0.0299337
SFXN5	rs142308843	C	G	0.0572597	0.0925057	0.0253932	0.000269546	0.345273	0.00379891	1.04895e-74	1.79838e-72	0.00571218	0.979316	0.0149715
SLC25A13	rs17167473	A	G	0.298569	0.0412316	0.0123528	0.000844308	0.170785	0.00923669	0	0	0.515312	0.245412	0.239275
SPATA20	rs9890200	C	A	0.350716	0.0171543	0.00386886	9.25241e-06	0.171796	0.000258294	0	0	1.73512e-05	0.99934	0.000643095
STYXL1	rs113056502	A	G	0.108384	0.0148055	0.00481165	0.00209095	0.168682	0.0196462	0	0	6.58577e-06	0.999992	1.73682e-06
TOMM7	rs10276099	A	G	0.329243	0.0615289	0.00905913	1.10653e-11	0.0517239	1.42584e-09	0	0	5.69329e-11	0.998945	0.00105536
TRMU	rs6520009	T	C	0.145194	0.237967	0.0661134	0.000318978	0.0731291	0.00429431	5.25897e-13	1.1001e-10	0.00343382	0.718024	0.278542
TUFM	rs7187776	G	A	0.345603	0.0289257	0.00449208	1.20051e-10	0.0523234	1.08286e-08	0	0	2.90441e-07	0.188161	0.811839

## Sheet: Table S5
Supplementary Table 5. MR and colocalization results of diabetes-associated mitochondrial gene expression on diabetic complications.
Gene	Trait	Top_SNP	Effect_allele	Other_allele	Effect_allele_frequency	Beta	SE	P_value	P_HEIDI	PP.H0.abf	PP.H1.abf	PP.H2.abf	PP.H3.abf	PP.H4.abf
MRPS30	T2DM with retinopathy	rs6875287	T	C	0.373211	0.703725	0.339682	0.038292	0.284387	2.96468e-19	1.09251e-19	0.703456	0.259193	0.0373506
NDUFB8	T2DM with retinopathy	rs11190588	T	C	0.192229	0.683814	0.342748	0.0460327	0.422881	2.56056e-13	3.91499e-12	0.0610449	0.933349	0.00560654
ISCA2	T2DM with nephropathy	rs7148018	T	C	0.352761	0.101178	0.0514396	0.0491918	0.311308	0	0	0.680594	0.256611	0.0627956
MTRF1	T2DM with nephropathy	rs7321681	T	G	0.275051	-0.314104	0.157978	0.0467816	0.404255	8.50605e-115	4.12476e-114	0.167864	0.813989	0.0181466
NIT1	T2DM with nephropathy	rs75372745	C	G	0.0736196	-0.819523	0.35893	0.0224162	0.563623	4.14354e-21	1.41035e-21	0.599907	0.203996	0.196097
DCXR	T2DM with neuropathy	rs60208666	G	C	0.099182	0.124268	0.048084	0.00975497	0.442098	0	0	0.441916	0.309816	0.248268
MRPS30	T2DM with neuropathy	rs6875287	T	C	0.373211	1.52173	0.50961	0.00282593	0.418737	1.43343e-19	1.15324e-19	0.340122	0.273253	0.386624
TUFM	T2DM with neuropathy	rs7187776	G	A	0.345603	0.111321	0.0391021	0.00441422	0.28829	0	0	0.44518	0.176925	0.377894
MRPS30	T2DM with coma	rs6875287	T	C	0.373211	0.746578	0.322156	0.0204795	0.729871	2.91129e-19	7.80369e-20	0.690788	0.185041	0.124171
TRMU	T2DM with coma	rs6008583	G	T	0.145194	1.01468	0.347341	0.00348608	0.582574	5.30772e-11	3.37261e-11	0.286236	0.181346	0.532418
SFXN5	T2DM with ketoacidosis	rs142308843	C	G	0.0572597	-0.962997	0.426136	0.0238315	0.141711	1.10915e-72	3.3622e-73	0.609002	0.184402	0.206595
BCL2L13	T2DM with peripheral circulatory complications	rs2024229	G	T	0.314928	0.172509	0.0664354	0.00941407	0.931229	0	0	0.521949	0.253281	0.22477
ISCA2	T2DM with peripheral circulatory complications	rs7148018	T	C	0.352761	0.133247	0.0571818	0.0197943	0.698283	0	0	0.647169	0.212413	0.140419
MTRF1	T2DM with peripheral circulatory complications	rs7321681	T	G	0.275051	-0.396083	0.175497	0.0240131	0.67813	2.75259e-114	1.73635e-114	0.543214	0.342548	0.114238
PCK2	T2DM with peripheral circulatory complications	rs8017358	G	A	0.47137	0.202048	0.0802134	0.0117729	0.184882	0	0	0.469145	0.373492	0.157362
PLPBP	T2DM with peripheral circulatory complications	rs7463174	G	A	0.142127	-0.151376	0.067936	0.025866	0.428464	0	0	0.643682	0.207074	0.149244
PTRH2	T2DM with peripheral circulatory complications	rs56328756	C	T	0.116564	0.731676	0.300521	0.0149044	0.32849	5.78633e-27	1.47252e-27	0.608134	0.154522	0.237344

## Sheet: Table S6
Supplementary Table 6. MR and colocalization results of mitochondrial-related plasma protein on T2DM.
Gene	Top_SNP	Effect_allele	Other_allele	Effect_allele_frequency	Beta	SE	P_value	P_HEIDI	FDR	PP.H0.abf	PP.H1.abf	PP.H2.abf	PP.H3.abf	PP.H4.abf
ACADVL	rs507506	G	A	0.584867	-0.280083	0.091287	0.00215382	0.0781316	0.0147896	7.38262e-07	0.000647697	0.00112953	0.99096	0.00726232
CKMT1A	rs28433760	A	G	0.099182	0.171287	0.0349674	9.65786e-07	0.544863	3.31586e-05	1.81612e-40	6.47403e-38	0.000255163	0.0900501	0.909695
COMT	rs165722	T	C	0.502045	-0.229927	0.0506122	5.54818e-06	0.0589823	0.000114292	5.1612e-20	1.35105e-18	0.00229489	0.059135	0.93857
DCXR	rs12948284	G	A	0.521472	0.201542	0.0456441	1.00774e-05	0.39007	0.000148856	1.58554e-24	8.93605e-23	0.0113534	0.639529	0.349118
GATM	rs1153858	T	C	0.280164	0.0800663	0.0230037	0.000500326	0.210915	0.00429446	3.98442e-81	4.10028e-81	0.370874	0.38141	0.247716
HIBCH	rs291466	G	A	0.595092	-0.0472705	0.0113283	3.00916e-05	0.254354	0.000344381	0	0	0.119145	0.0690216	0.811834
MCL1	rs41272019	T	C	0.0132924	0.0813147	0.0188805	1.65625e-05	0.100572	0.000213242	1.8422e-85	4.12481e-75	4.46615e-11	1	5.5679e-09
MTHFS	rs8039272	C	T	0.292434	0.0297931	0.0107733	0.00568431	0.239651	0.0325269	0	0	0.030989	0.966709	0.00230246
SPATA20	rs8076632	G	C	0.350716	0.0538103	0.012189	1.01164e-05	0.168441	0.000148856	0	0	1.51506e-05	0.999457	0.000527371
THG1L	rs2270812	C	T	0.646217	-0.0342503	0.0105385	0.00115404	0.0667127	0.00914356	0	0	5.49382e-17	1	1.77777e-17

## Sheet: Table S7
Supplementary Table 7. MR and colocalization results of diabetes-associated mitochondrial plasma protein on diabetic complications.
Gene	Trait	Top_SNP	Effect_allele	Other_allele	Effect_allele_frequency	Beta	SE	P_value	P_HEIDI	PP.H0.abf	PP.H1.abf	PP.H2.abf	PP.H3.abf	PP.H4.abf
ACADM	T2DM with retinopathy	rs7524467	G	C	0.306748	-0.223965	0.1132	0.0478739	0.848941	2.2493e-145	1.27981e-145	0.599838	0.341238	0.0589237
ECHS1	T2DM with retinopathy	rs10466126	G	A	0.768916	-1.23977	0.540036	0.021692	0.503714	7.47022e-05	4.6184e-05	0.538566	0.332835	0.128478
IVD	T2DM with retinopathy	rs12902310	C	T	0.387526	-0.416603	0.206784	0.0439385	0.538068	1.85303e-35	1.54738e-35	0.51849	0.432919	0.0485911
NIT2	T2DM with retinopathy	rs1486308	G	T	0.332311	-0.544657	0.25011	0.0294304	0.299802	1.64406e-28	9.77576e-29	0.603097	0.358568	0.038335
AKR7A2	T2DM with nephropathy	rs61766662	C	T	0.314928	-0.425336	0.203628	0.0367263	0.89234	4.26061e-62	2.82863e-62	0.555291	0.368594	0.0761159
COMT	T2DM with nephropathy	rs165722	T	C	0.502045	-0.793726	0.348867	0.0228965	0.594739	1.21662e-17	9.6961e-18	0.501493	0.399592	0.0989151
DARS2	T2DM with nephropathy	rs141298312	A	G	0.0306748	-0.702343	0.351217	0.045528	0.228774	1.02321e-19	6.21994e-20	0.554107	0.336724	0.109169
DCXR	T2DM with nephropathy	rs12948284	G	A	0.521472	-0.683394	0.315503	0.0303076	0.9972	8.48859e-23	5.95077e-23	0.558936	0.391797	0.0492675
ACSF2	T2DM with neuropathy	rs55772291	A	G	0.101227	-1.8189	0.901048	0.0435234	0.0620525	0.00197802	0.00125427	0.58707	0.372226	0.0374715
FASN	T2DM with neuropathy	rs62078747	G	C	0.48364	-0.628089	0.217293	0.00384608	0.977109	4.19124e-69	4.28672e-69	0.320118	0.327168	0.352714
ACAT1	T2DM with coma	rs112087419	A	G	0.158487	0.736141	0.250541	0.00330117	0.673965	2.15477e-24	1.30461e-24	0.37025	0.223762	0.405988
COMT	T2DM with coma	rs165722	T	C	0.502045	-0.619158	0.266089	0.0199716	0.577923	9.86309e-18	1.25209e-17	0.40656	0.516048	0.0773916
NME4	T2DM with coma	rs6600214	T	C	0.296524	0.305834	0.141942	0.0311899	0.180274	2.00011e-84	1.36088e-84	0.559628	0.380714	0.0596579
ACP6	T2DM with ketoacidosis	rs12145385	G	A	0.720859	-0.16781	0.0664397	0.011545	0.844044	0	0	0.451613	0.360051	0.188336
BOLA1	T2DM with ketoacidosis	rs1349532	T	C	0.0858896	0.25277	0.125079	0.0432914	0.412865	0	0	0.607718	0.254547	0.137734
HEBP1	T2DM with ketoacidosis	rs117295603	C	T	0.0286299	-0.312604	0.118271	0.0082147	0.45039	0	0	0.41912	0.366755	0.214125
ABHD10	T2DM with peripheral circulatory complications	rs13091880	T	C	0.52454	-2.2257	0.742571	0.00272395	0.803677	0.000130399	0.000117665	0.169526	0.152353	0.677873
GLRX2	T2DM with peripheral circulatory complications	rs148212596	G	A	0.0173824	0.469715	0.23326	0.0440413	0.26968	2.53184e-241	4.5857e-241	0.329982	0.597596	0.0724216
GSTZ1	T2DM with peripheral circulatory complications	rs7975	A	G	0.321063	0.063836	0.0273423	0.0195594	0.85706	0	0	0.43354	0.459446	0.107014
HAGH	T2DM with peripheral circulatory complications	rs116869551	T	C	0.132924	-0.449218	0.204292	0.0278849	0.322598	9.33348e-67	7.34357e-67	0.487926	0.383806	0.128268
NME4	T2DM with peripheral circulatory complications	rs6600214	T	C	0.296524	0.40734	0.207513	0.0496507	0.789475	2.06587e-84	1.2978e-84	0.578028	0.363064	0.0589088

## Sheet: Table S8
Supplementary Table 8. Causal associations between gene methylation, expression and protein abundance of the causal mitochondrial-related genes.
Gene	Tier	mQTL-eQTL						eQTL-pQTL					mQTL-pQTL
		Probe	Beta	SE	P-value	P-HEIDI	PP.H4	Beta	SE	P-value	P-HEIDI	PP.H4	Probe	Beta	SE	P-value	P-HEIDI	PP.H4
TUFM	Tier 1	cg00348858	-2.91879	0.344764	2.53865e-17	0.0311912	0.0916386
ISCA2	Tier 1	cg16374328	1.1003	0.0735058	1.1723e-50	0.0746694	0.99384
HIBCH	Tier 1							0.789643	0.0223729	7.08572e-273	0.000205207	0.97752
COX19	Tier 2	cg22301154	0.167058	0.0315919	1.23669e-07	7.32971e-10	3.44813e-22
COMT	Tier 2												cg19930203	-0.193031	0.0479566	5.69452e-05	0.0534442	4.5092e-07
GATM	Tier 3	cg00767496	-1.43073	0.128193	6.34608e-29	0.00278602	0.857795	0.313291	0.0166041	2.07958e-79	0.00313389	0.881739	cg00767496	-0.453292	0.0463322	1.32504e-22	0.000893062	0.907408
		cg04025675	-0.83426	0.0439458	2.3209e-80	0.0292877	0.92513						cg04025675	-0.264401	0.0190025	5.20496e-44	0.0105217	0.902271
		cg05280133	-1.12441	0.080237	1.28622e-44	0.0320116	0.903507						cg05280133	-0.360456	0.031482	2.36204e-30	0.0065842	0.914909
		cg05896902	-0.708404	0.030995	1.28911e-115	0.00126607	0.91216						cg05896902	-0.223362	0.0146593	2.01214e-52	0.00227258	0.900521
		cg10760299	-0.566213	0.0193227	9.49415e-189	8.34729e-05	0.970695						cg10760299	-0.178529	0.0106484	4.3451e-63	0.00354696	0.898866
		cg11032707	-1.05015	0.0695657	1.72686e-51	0.0154382	0.912785						cg11032707	-0.329308	0.0271298	6.62116e-34	0.00538485	0.902099
		cg11431346	-2.3899	0.410744	5.93842e-09	0.0083476	0.900368						cg11431346	-0.910088	0.168541	6.67187e-08	0.0101663	0.901462
		cg14910265	-1.34819	0.114399	4.66288e-32	0.367594	0.934412						cg14910265	-0.427706	0.0420306	2.53661e-24	0.27037	0.90244
		cg15744692	-0.898519	0.0503106	2.44069e-71	0.0114999	0.931835						cg15744692	-0.28176	0.0209606	3.41182e-41	0.0704704	0.899311
		cg18435832	-0.818046	0.0417436	1.642e-85	0.00262067	0.912766						cg18435832	-0.256526	0.0181442	2.20899e-45	0.00861791	0.899154
		cg20381115	-0.843258	0.0443217	1.04194e-80	0.00195012	0.876522						cg20381115	-0.264432	0.0189976	4.84419e-44	0.000627341	0.899769
		cg24328539	-0.82503	0.0430264	5.99184e-82	0.0108427	0.907576						cg24328539	-0.261476	0.0186918	1.82514e-44	0.0777204	0.903356
		cg26796135	-0.918972	0.0537877	1.91359e-65	0.0164013	0.931461						cg26796135	-0.291249	0.0222119	2.80048e-39	0.0337939	0.901571
DCXR	Tier 3	cg07073120	-2.93064	0.492905	2.7537e-09	0.354698	0.979696	NA	NA	NA	NA	0.98401	cg07073120	NA	NA	NA	NA	0.968118
SPATA20	Tier 3	cg16020904	-5.07456	0.860153	3.64373e-09	0.0328495	0.992487	0.317702	0.00736926	0	1.63552e-07	0.487852	cg16020904	-1.60694	0.274482	4.78628e-09	0.101574	0.995872
		cg18945744	1.63195	0.116411	1.1961e-44	6.62136e-06	0.00434253						cg18945744	0.453808	0.0361981	4.69597e-36	2.44044e-08	0.00483413
		cg22450693	2.60678	0.216712	2.50732e-33	0.0313539	0.999939						cg22450693	0.82818	0.0710486	2.12535e-31	0.26223	0.975059
		cg24438145	-1.28337	0.0499911	2.40232e-145	0.0150797	0.000191679						cg24438145	-0.406399	0.0180029	7.79838e-113	0.102611	0.999999
MRPL32	Tier 3	cg00365680	0.267955	0.0235015	4.10416e-30	7.67761e-07	1.34576e-09
HADHA	Tier 3	cg00747065	0.710269	0.0899418	2.85719e-15	0.0468073	0.00513276
		cg08067268	-0.326736	0.0222548	8.46121e-49	2.25339e-06	7.15736e-14
AIFM2	Tier 3	cg02100629	0.318632	0.0193583	7.14477e-61	3.22555e-19	0.999982
		cg04859918	0.581727	0.0604963	6.84982e-22	6.60411e-12	0.768118
		cg17446739	0.397967	0.0285742	4.31133e-44	4.54914e-11	1
		cg18061319	0.334565	0.0219654	2.18757e-52	5.52151e-18	8.96798e-06
		cg25502086	0.324301	0.0205599	4.738e-56	1.38656e-24	0.0239171
		cg26699283	0.421586	0.0316034	1.35647e-40	1.74631e-17	0.999833
SFXN5	Tier 3	cg03344820	-0.822575	0.155433	1.20892e-07	0.128296	0.450437
		cg23482839	0.116325	0.00665792	2.35416e-68	5.70671e-12	3.82314e-05
STYXL1	Tier 3	cg03592824	1.7612	0.134388	3.0691e-39	0.00610188	0.565915
ACSM3	Tier 3	cg06478823	-0.263058	0.0200826	3.34492e-39	1.95932e-05	0.930042
SLC25A13	Tier 3	cg18184880	1.65891	0.307216	6.67056e-08	0.0205246	0.778513
		cg21022364	-0.644981	0.0484484	1.95135e-40	0.00742808	0.000298173
MTHFS	Tier 3							0.956547	0.028794	5.46931e-242	2.76987e-36	2.00049e-12
MCL1	Tier 3												cg02961109	-0.01028	0.0329946	0.75537	0.0159165	5.04513e-07
													cg18016565	0.0758438	0.0328301	0.0208776	0.000260182	4.56465e-10
ACADVL	Tier 3												cg03508063	-0.20712	0.0463065	7.71984e-06	0.0511892	0.99204

## Sheet: Table S9
Supplementary Table 9. Tissue-specific MR and colocalization results of causal mitochondrial-related gene expression on T2DM and diabetic complications.
Gene	Trait	Tissue	Top_SNP	Effect_allele	Other_allele	Effect_allele_frequency	Beta	SE	P_value	P_HEIDI	PP.H0.abf	PP.H1.abf	PP.H2.abf	PP.H3.abf	PP.H4.abf
HIBCH	T2DM	Liver	rs2582746	C	T	0.595092	-0.0252576	0.00640307	7.99e-05	0.467468	7.28e-24	7.33e-24	0.0758711	0.0754897	0.848639
SPATA20	T2DM	Liver	rs8076470	T	C	0.377301	0.0181663	0.00533705	0.000664516	0.00717954	3.31e-21	2.07e-16	1.6e-05	0.99971	0.000273916
STYXL1	T2DM	Liver	rs41301427	A	G	0.102249	0.0274486	0.0104861	0.00885451	0.432291	1.05e-06	0.162947	5.29e-06	0.823926	0.0131211
COMT	T2DM	Pancreas	rs6518589	C	T	0.5409	-0.0179937	0.0104831	0.0860796	0.0419916	4.07e-09	1.07e-07	0.036549	0.963209	0.000242186
COX19	T2DM	Pancreas	rs28448690	T	C	0.0582822	-0.0199796	0.0166535	0.230248	0.508463	2.15e-17	0.306399	4.73e-17	0.673845	0.0197564
HIBCH	T2DM	Pancreas	rs291429	A	G	0.602249	-0.0343631	0.009142	0.000170718	0.0581647	2.63e-15	2.61e-15	0.120256	0.118688	0.761056
MTHFS	T2DM	Pancreas	rs60995187	T	C	0.120654	-0.0287576	0.0141647	0.0423328	0.173299	0.000621453	0.0195425	0.0301448	0.947945	0.00174639
SPATA20	T2DM	Pancreas	rs9890200	C	A	0.350716	0.0263209	0.00619512	2.15e-05	0.0581209	6.38e-41	3.98e-36	1.6e-05	0.999403	0.000581377
STYXL1	T2DM	Pancreas	rs138137030	A	G	0.108384	0.0254964	0.0091057	0.00510946	0.202803	5.3e-13	8.25e-08	6.42e-06	0.999992	1.66e-06
TUFM	T2DM	Pancreas	rs7187776	G	A	0.345603	0.0541472	0.00974553	2.76e-08	0.0240356	2.65e-24	1.71e-18	2.76e-07	0.177495	0.822505
COMT	T2DM	Visceral adipose tissue	rs45616631	C	T	0.0439673	0.0089871	0.0112393	0.423936	0.0408541	2.79e-09	7.36e-08	0.0365583	0.96326	0.000181817
DCXR	T2DM	Visceral adipose tissue	rs8069378	T	C	0.100204	0.106345	0.0376456	0.00472941	0.28433	4.11e-06	0.000232835	0.0171887	0.974831	0.00774377
HIBCH	T2DM	Visceral adipose tissue	rs172366	T	G	0.603272	-0.0466003	0.0122352	0.000139691	0.31841	2.77e-23	2.93e-23	0.117716	0.123717	0.758567
MTHFS	T2DM	Visceral adipose tissue	rs77489183	A	G	0.122699	0.0171607	0.00779045	0.0276098	0.162549	5.09e-31	1.6e-29	0.0308016	0.968458	0.000740103
SPATA20	T2DM	Visceral adipose tissue	rs9890200	C	A	0.350716	0.0191412	0.00438214	1.25e-05	0.0683616	4.55e-125	2.84e-120	1.6e-05	0.999403	0.000581277
STYXL1	T2DM	Visceral adipose tissue	rs11553096	T	C	0.108384	0.0194233	0.00631678	0.00210593	0.0977416	7.21e-35	1.12e-29	6.42e-06	0.999992	1.72e-06
TUFM	T2DM	Visceral adipose tissue	rs12928404	C	T	0.349693	0.205742	0.040429	3.6e-07	0.130595	1.55e-14	9.98e-09	2.38e-07	0.152579	0.84742
ACSF2	T2DM with neuropathy	Tibial nerve	rs11656294	C	T	0.302658	-0.0832263	0.136922	0.543297	0.602403	1.44e-10	4.32e-11	0.756908	0.22671	0.0163824
CHCHD6	T2DM with neuropathy	Tibial nerve	rs9820106	G	A	0.161554	0.364859	0.190366	0.0552862	0.509403	0.000814868	0.00034996	0.636282	0.273173	0.0893794
DCXR	T2DM with neuropathy	Tibial nerve	rs113680823	G	A	0.102249	0.30413	0.1164	0.00898068	0.43261	6.95e-34	4.85e-34	0.452976	0.316016	0.231008
DHRS4	T2DM with neuropathy	Tibial nerve	rs113551151	G	A	0.0490798	-0.143616	0.222554	0.518727	0.113894	1.03e-11	5.1e-12	0.640053	0.315374	0.0445723
GCDH	T2DM with neuropathy	Tibial nerve	rs8012	G	A	0.519427	0.273572	0.138605	0.0484104	0.291521	1.26e-25	6.77e-26	0.60552	0.326147	0.0683326
TUFM	T2DM with neuropathy	Tibial nerve	rs7187776	G	A	0.345603	0.36846	0.132554	0.00544101	0.777795	6.79e-28	3.6e-28	0.42427	0.224414	0.351316
ACAT1	T2DM with coma	Liver	rs10890813	A	G	0.336401	-0.161984	0.0871384	0.0630376	0.171824	0.0422801	0.0126751	0.692303	0.2075	0.0452427
LARS2	T2DM with coma	Liver	rs3774692	A	T	0.324131	0.0155458	0.0855143	0.855746	0.354505	0.00421649	0.00152862	0.72278	0.262023	0.00945269
NME4	T2DM with coma	Liver	rs60538393	C	G	0.40184	-0.0832965	0.0490019	0.0891572	0.314214	0.000125141	4.32e-05	0.706897	0.243955	0.0489804
ACP6	T2DM with ketoacidosis	Liver	rs1344	A	G	0.576687	-0.124789	0.119535	0.296507	0.214433	4.31e-11	1.56e-11	0.608682	0.220159	0.171159
HEBP1	T2DM with ketoacidosis	Liver	rs10772616	G	C	0.790389	0.589056	0.25925	0.0230774	0.232011	0.0484507	0.0253528	0.461173	0.241095	0.223928
SPATA20	T2DM with ketoacidosis	Liver	rs8076470	T	C	0.377301	0.0720873	0.077259	0.350789	0.0434495	1.14e-16	4.77e-17	0.687338	0.287918	0.0247439
SUCLG2	T2DM with ketoacidosis	Liver	rs4577484	C	T	0.331288	-0.273651	0.200141	0.171535	0.390289	0.0038956	0.00270667	0.561095	0.389808	0.0424948
ALDH1L1	T2DM with peripheral circulatory complications	Tibial artery	rs16837276	A	C	0.0552147	-0.158433	0.28656	0.580346	0.994876	6.32e-08	3.3e-08	0.615322	0.321612	0.0630658
BCL2L13	T2DM with peripheral circulatory complications	Tibial artery	rs4819624	C	A	0.139059	0.127857	0.190601	0.502343	0.107861	0.00266633	0.00106666	0.697051	0.278833	0.0203834
GSTZ1	T2DM with peripheral circulatory complications	Tibial artery	rs2270423	A	G	0.286299	0.257718	0.108972	0.018031	0.843761	8.99e-15	6.85e-15	0.49842	0.380022	0.121557
HAGH	T2DM with peripheral circulatory complications	Tibial artery	rs7185299	T	C	0.132924	-0.179867	0.0813891	0.0271078	0.242585	9.13e-52	4.09e-52	0.598368	0.268259	0.133373
NDUFAF1	T2DM with peripheral circulatory complications	Tibial artery	rs1757463	G	A	0.326176	-0.201929	0.153412	0.188091	0.0961133	8.1e-07	5.44e-07	0.584442	0.392723	0.0228335
NME4	T2DM with peripheral circulatory complications	Tibial artery	rs4984873	A	C	0.40184	-0.0803302	0.0619847	0.194987	0.285265	1.15e-60	3.62e-61	0.740815	0.234017	0.0251685
PCK2	T2DM with peripheral circulatory complications	Tibial artery	rs8017358	A	G	0.52863	0.426136	0.176375	0.0156886	0.189225	1.93e-10	1.52e-10	0.470569	0.371056	0.158375
PTRH2	T2DM with peripheral circulatory complications	Tibial artery	rs9893068	C	T	0.857873	-0.312983	0.20803	0.13245	0.0169543	0.00201499	0.00050358	0.759123	0.189669	0.0486888

## Sheet: Table S10
Supplementary Table 10. Targeted drugs of the causal mitochondrial-related genes searched in Drugbank databases.
Gene	Protein	Uniprot ID	Drug name	Action	State
TUFM	Elongation factor Tu, mitochondrial	P49411	Guanosine-5'-Diphosphate	unknown	experimental
			Zinc	unknown	approved, investigational
			Zinc acetate	unknown	approved, investigational
			Zinc chloride	cofactor	approved, investigational
			Zinc sulfate, unspecified form	cofactor	approved, experimental
HIBCH	3-hydroxyisobutyryl-CoA hydrolase, mitochondrial	Q6NVY1	Quercetin	unknown	experimental, investigational
COMT	Catechol O-methyltransferase	P21964	Entacapone	inhibitor	approved, investigational
			Opicapone	inhibitor	approved, investigational
			Conjugated estrogens	substrate	approved
			Dobutamine	substrate	approved
			Methyldopa	substrate	approved
			Dopamine	substrate	approved
			Ademetionine	cofactor	approved, investigational, nutraceutical
			Nylidrin	inducer	approved
			Epinephrine	substrate	approved, vet_approved
			Echinacoside	substrate	experimental
			Phenytoin	substrate	approved, vet_approved
			Estradiol	substrate	approved, investigational, vet_approved
			Ethinylestradiol	substrate	approved
			Apomorphine	substrate	approved, investigational
			Isoprenaline	substrate	approved, investigational
GATM	Glycine amidinotransferase, mitochondrial	P50440	Glycine	substrate	approved, nutraceutical, vet_approved
			gamma-Aminobutyric acid	unknown	approved, investigational
			Ornithine	unknown	approved, nutraceutical
DCXR	L-xylulose reductase	Q7Z4W1	Dihydrogenphosphate	unknown	experimental
			Nicotinamide adenine dinucleotide phosphate	unknown	experimental
HADHA	Trifunctional enzyme subunit alpha, mitochondrial	P40939	NADH	unknown	approved, nutraceutical
SLC25A13	Electrogenic aspartate/glutamate antiporter SLC25A13, mitochondrial	Q9UJS0	Aspartic acid	unknown	approved, nutraceutical
MTHFS	5-formyltetrahydrofolate cyclo-ligase	P75430	5-hydroxymethyl-5,6-dihydrofolic acid	unknown	experimental

[truncated: 1 more sheets: Table S11]
